# Supplementary material for: Molecular Characterization and Pathogenicity of Watermelon Isolates of Begomovirus cucurbitachinaense
Source: Int J Mol Sci. 2025 May 1;26(9):4289. doi: 10.3390/ijms26094289 (PMC12072825; doi:10.3390/ijms26094289)
Supplement: Supplementary file 1 [file ijms-26-04289-s001.zip]

Archive with 1 entries (1 files):
- ijms-3601483-supplementary.pdf
